# Supplementary material for: Hydrostatic Water Displacement Sensing for Continuous Biogas Monitoring
Source: Sensors (Basel). 2025 Nov 30;25(23):7297. doi: 10.3390/s25237297 (PMC12693810; doi:10.3390/s25237297)
Supplement: Supplementary file 1 [file sensors-25-07297-s001.zip]

Archive with 1 entries (1 files):
- sensors-3962000-supplementary.xlsx
