# Supplementary material for: Hydrostatic Water Displacement Sensing for Continuous Biogas Monitoring
Source: Sensors (Basel). 2025 Nov 30;25(23):7297. doi: 10.3390/s25237297 (PMC12693810; doi:10.3390/s25237297)
Supplement: Supplementary file 1 [file sensors-25-07297-s001.zip › sensors-3962000-supplementary.xlsx]

## Sheet: BOM
	Component	Qty	Unit price [€]	Total cost [€]	Supply	Unit consumption [W]	Total consumption [W]
1.	Heating element (120 W)	2	28	56	12 V DC	120	240
2.	DC gear motor (stirrer)	4	6.9	27.6	12 V DC	1.56	6.24
3.	Peristaltic pump	4	7.5	30	12 V DC	2.4	9.6
4.	3/2-way solenoid valve	4	30.5	122	12 V DC	1.8	7.2
5.	12 V power supply (360 W)	1	23.5	23.5	230→12 V	360 (supply)	-
6.	Arduino Nano 33 IoT	1	29	29	5 V DC	1.5	1.5
7.	Relay module, 8-channel	2	5.5	11	5 V DC	2.8	5.6
8.	NTC temperature sensor	2	2.3	4.6	5 V DC	0.002	0.004
9.	Pressure sensor ABP2	4	30	120	5 V DC	1e-05	4e-05
10.	I2C multiplexer	1	8	8	5 V DC	0.025	0.025
11.	Step-down converter 12→5 V	1	5	5	12→5 V	~2 A capable	-
12.	PWM MOSFET driver	2	1	2	12/5 V	1	2
13.	Push button	4	2	8	-		-
14.	Latching emergency button	1	4.8	4.8	-		-
15.	PVC sheet	2	72.7	145.4	-		-
16.	Acrylic sheet	2	24	48	-		-
17.	Extruded polystyrene	5	4.5	22.5	-		-
18.	Aluminium profiles	1	115.3	115.3	-		-
19.	Brackets and joints	1	175	175	-		-
20.	Fasteners (DIN912/125/985)	1	110	110	-		-
21.	Pneumatic fittings	1	340	340	-		-
22.	Tubing ID 4 mm	1	17	17	-		-
23.	Tubing ID 8 mm	1	61	61	-		-
24.	Cables and wiring ducts	1	50	50	-		-
25.	Electrical enclosure	1	44	44	-		-
26.	Machining & cutting	1	315	315	-		-
27.	PETG filament	3	22	66	-		-
SUM				1960.7			272.169
